# Supplementary material for: Medically Relevant Acinetobacter Species Require a Type II Secretion System and Specific Membrane-Associated Chaperones for the Export of Multiple Substrates and Full Virulence
Source: PLoS Pathog. 2016 Jan 14;12(1):e1005391. doi: 10.1371/journal.ppat.1005391 (PMC4713064; doi:10.1371/journal.ppat.1005391)
Supplement: S2 Table — (XLSX) [file ppat.1005391.s003.xlsx]

## Sheet: Sheet1
Primer Name	Sequence
5' gspD + 15bp pGEM F	CCGGCCGCCATGGCGatgaagaaaaagtctaagcaatgg
5' gspD + 15bp kan R	acggatccccggaataactcgcgatatttcctaactc
3' gspD + 15bp kan F	cagctccagcctacatagcatgttatgattgataaaaa
3' gspD + 15bp pGEM R	CGCGAATTCACTAGTttagacaattaactcagcaagac
gspD F1	tggactggtcgcggtaaacaa
gspD R1	cctgtaaagcttggtaaatctggt
M215_3235 F1	ttgctggtgatgaatatgctggtc
M215_3235 R1	gttcaggttgggcttggttagttg
5' M215_3235 +15bp pGEM F	CCGGCCGCCATGGCGatgcgtaaacgacaacc
5'M215_3235 +kan R	acggatccccggaataaaatatcctttttatgttatgtgt
3'M215_3235+15bp kan F	cagctccagcctacagttttatttaactagcatttagctt
3'M215_3235+15bp pGEM R	CGCGAATTCACTAGTtctcccatagctcagtcg
M215_10380 F1	gcgcttcacgttcaatctcg
M215_10380 R1	gtagcccatgacaccaacacag
5'M215_10380+15bp pGEM F	CCGGCCGCCATGGCGatgcaaaggatgcagaa
5'M215_10380+15bp kan R	acggatccccggaattttttactcactatttttattttgt
3'M215_10380+15bp kan F	cagctccagcctacattccaaataaaaaaatgcg
3'M215_10380+15bp pGEM R	CGCGAATTCACTAGTgaggagtctgcggtgttt
3235 locus seq 1	gcgtaaccgttctgcgtcta
3235 locus seq 2	cgacaaccagtacttaaacaggaa
3235 locus seq 3	cgacaaggaattactatgacgact
3235 locus seq 4	gtcaattccaatggcctttactgc
3235 locus seq 5	tcgatttcagcattatttcttaca
3235 locus seq 6	tcagttgaaaggcgattggatg
3235 locus seq 7	ttatggtcgtacaggagatgatgg
3235 locus seq 8	ttccttggttattaatggggttgg
3235 locus seq 9	atagggacgtaaacaaacaacaag
5100 locus seq 2	aattttgcactcggtctctggtct
5100 locus seq 3	aatgattgctttggttggctttga
5100 locus seq 4	ctatctcagccatttgtttcttcc
5100 locus seq 5	gacgggttattcagatttagagtt
5100 locus seq 6	ctattcccgagcagttttacatt
5100 locus seq 7	ctcaaggttggacagtagatagtt
5100 locus seq 8	tctagtccatacctttacaatcct
5100 locus seq 9	tattgttcgatggactggtagatt
5100 locus seq 10	caggaacgcgtggtgtaggt
5100 locus seq 11	tagcttatggccagggttct
5100 locus seq 12	agtggtagggctaaatcaacaagt
10380 locus seq 1	gatgcgttttcacttattttatgg
10380 locus seq 2	tgcacaaattcaaccacctcaa
10380 locus seq 3	caacaacaatttagctcatcacag
10380 locus seq 4	tcacgggggaccaacag
10380 locus seq 5	acgagctggtaatttttcacg
10380 locus seq 6	gcattgcttctcgtcttgtgt
10380 locus seq 7	tacaatcaagccgtcataatcaac
10380 locus seq 8	tagcacgtacaaccatcacatca
10380 comp F +PvuI	gcgCGATCGaacaacaatttagctcatcacagg
10380 comp R + PvuI	gcgCGATCGggtgttggtgttgagcgtgtat
10380-His tag F	catcatcatcatcatcactgattccaaataaaaaaatg
10380-His tag R	taatccttgtagttttaaacgat
10380 His seq	tcgtgatgactataactggaacc
5100 comp F + PvuI	gcgCGATCGctatctcagccatttgtttcttcc
5100 comp R + PvuI	gcgCGATCGaacctttctttttctgacggactc
5100 His tag F	catcatcatcatcatcactaatctctatttttagctgtaaata
5100 His tag R	gttatatagagaaattttttgtgc
5100 His seq	caggggatggcggttgtg
3235 comp F + PvuI	caattaaaaccaaagaccgcaacc
3235 comp R + PvuI	ccccattaataaccaaggaacaga
3235 His tag F	catcatcatcatcatcactaagttttatttaactagcattta
3235 His tag R	gaacttacctgtacagtgc
3235 His seq	ctcaagctgggtacgataagg
3235 mTn7 comp F + SacI	cgcGAGCTCcaattaaaaccaaagaccgcaacc
3235 mTn7 comp R + XmaI	gcgCCCGGGccccattaataaccaaggaacaga
10380 mTn7 comp F + XmaI	gcgCCCGGGcaacaacaatttagctcatcacag
10380 mTn7 comp R + KpnI	cgcGGTACCggtgttggtgttgagcgtgtat
5' 10375 +15bp pGEM F	CCGGCCGCCATGGCGctacaaatttaagatacgcttagg
5' 10375 + 15bp Kan R	acggatccccggaatcataaagatatcttccttaagttt
3' 10375 + 15bp Kan F	cagctccagcctacagaactaccatttaactattaggctt
3' 10375 + 15bp pGEM R	CGCGAATTCACTAGTatgagtggtaaacatcctttagtt
10375 tag R	atagttaaatggtagttcacctcc
10375 FLAG tag F	gattacaaggatgacgacgataagtaggcttttctatttcaaagtgag
10375 HIS tag F	catcatcatcatcatcactaggcttttctatttcaaagtgag
5' 5105 + 15bp pGEM F	CCGGCCGCCATGGCGaataaagggtaaaaagagagattta
5' 5105 + 15bp kan R	acggatccccggaattatttacagctaaaaatagagatta
3' 5105 + 15bp kan F	cagctccagcctacaaggaataaatgattttggtag
3' 5105 + 15bp pGEM R	CGCGAATTCACTAGTaatctaaaatggctaacatagaa
5105 F1	ctatctcagccatttgtttcttcc
5105 R1	attatcatttgcagagtcgttaca
gspF comp F + PvuI	gcgCGatCGgcacaggtacggcaacacg
gspG comp R + PvuI	gcgCGatCGcatgatttggctgctaccttctgt
ATG gspF R	catggtaatgttctaattttcc
last 21bp gspF F	cgtaaatatgaacaatatgatttaa
gspG tag R	aggttggtagtaaatatcggc
gspG His F	catcatcatcatcatcactaattaaaatgtaagagagattatcga
gspG FLAG F	gattacaaggatgacgacgataagtaattaaaatgtaagagagattatcga
5100 GTG start R	cacagtagcctcttttatttg
5100 Last 18bp F	atttctctatataactaatctctattttta
5105 comp R + KpnI	cgcGGTACCacctacaccacgcgttcctg
5100 Flag F	gattacaaggatgacgacgataagtaatctctatttttagctgtaaata
10375 comp F + XmaI	gcgCCCGGGcactgatatggcgacgagaaa
10375 comp R + KpnI	cgcGGTACCctgttggtcccccgtga
